# Supplementary material for: Influence of Grain Boundary Scattering on the Field-Effect Mobility of Solid-Phase Crystallized Hydrogenated Polycrystalline In2O3 (In2O3:H)
Source: Nanomaterials (Basel). 2022 Aug 26;12(17):2958. doi: 10.3390/nano12172958 (PMC9458122; doi:10.3390/nano12172958)
Supplement: Supplementary file 1 [file nanomaterials-12-02958-s001.zip]

Archive with 1 entries (1 files):
- nanomaterials-1841994-supplementary.pdf
